# Supplementary material for: Comparative Analysis of Compound Probiotics, Seasonal Variation, and Age on Gut Microbial Composition and Function in Endangered Forest Musk Deer
Source: Microorganisms. 2025 Aug 26;13(9):1991. doi: 10.3390/microorganisms13091991 (PMC12471530; doi:10.3390/microorganisms13091991)
Supplement: Supplementary file 1 [file microorganisms-13-01991-s001.zip]

Archive with 1 entries (1 files):
- microorganisms-3786831-supplementary.pdf
